# Supplementary material for: New Isolated Metschnikowia pulcherrima Strains from Apples for Postharvest Biocontrol of Penicillium expansum and Patulin Accumulation
Source: Toxins (Basel). 2021 Jun 2;13(6):397. doi: 10.3390/toxins13060397 (PMC8229137; doi:10.3390/toxins13060397)
Supplement: Supplementary file 1 [file toxins-13-00397-s001.zip]

Archive with 1 entries (1 files):
- toxins-1217252-SI.pdf
